# Supplementary material for: Impact of Face-to-Face Teaching in Addition to Electronic Learning on Personal Protective Equipment Doffing Proficiency in Student Paramedics: Randomized Controlled Trial
Source: Int J Environ Res Public Health. 2022 Mar 5;19(5):3077. doi: 10.3390/ijerph19053077 (PMC8910255; doi:10.3390/ijerph19053077)
Supplement: Supplementary file 1 [file ijerph-19-03077-s001.zip]

Archive with 3 entries (3 files):
- Supplementary File S1. PPE doffing procedure for instructors.pdf
- Supplementary File S2.pdf
- Supplementary File S3. dataset.csv
