# Supplementary material for: Impact of Face-to-Face Teaching in Addition to Electronic Learning on Personal Protective Equipment Doffing Proficiency in Student Paramedics: Randomized Controlled Trial
Source: Int J Environ Res Public Health. 2022 Mar 5;19(5):3077. doi: 10.3390/ijerph19053077 (PMC8910255; doi:10.3390/ijerph19053077)
Supplement: Supplementary file 1 [file ijerph-19-03077-s001.zip › Supplementary File S3. dataset.csv]

group	gender	age	school	active_work	canton_work	vark_visual	vark_aural	vark_read	vark_kinesthetic	nberrseq1	typeerrseq1	tpsseq1	mains1	conta_doffing1	conta_doffing1_ok	unconta_doffing1	unconta_doffing1_ok	all_ok1	satisfaction_teaching	confidence_post1	seq2	nberrseq2	typeerrseq2	tpsseq2	mains2	conta_doffing2	conta_doffing2_ok	unconta_doffing2	unconta_doffing2_ok	all_ok2	seq1;;;;;;;;;;;;
control	Eine Frau	23	Gen??ve (ESAMB)	Non		5	14	7	10	2	5;7	142.5	Correct	4-2-5-6-3-1	1	2-1-3-4	1	1	Satisfied	Neutral	Incorrect	4	4;5;7;8	97.5	Correct	2-6-4-5-3-1	0	2-1-3-4	1	0	Incorrect;;;;;;;;
control	Eine Frau	22	Bern (MEDI) - Deutsche Sektion	Oui	Bern	6	11	8	7	3	3;5;7	141	Correct	2-5-4-6-3-1	0	1-2-3-4	0	0	Very satisfied	Confident	Incorrect	5	1;3;4;5;7	144	Incorrect	2-6-4-5-3-1	0	1-2-3-4	0	0	Incorrect;;;;;;
control	Eine Frau	21	Berne (MEDI) - section fran??aise	Oui	Vaud	5	4		8	6	3;4;5;6;7;8	71	Incorrect	2-6-3-5-4-1	0	1-2-3-4	0	0	Satisfied	Confident	Incorrect	8	1;2;3;4;5;6;7;8	65	Incorrect	3-6-1-4-2-5	0	1-2-3-4	0	0	Incorrect
control	Ein Mann	34	Berne (MEDI) - section fran??aise	Oui	Bern	2	2	3	7	3	3;5;7	144	Incorrect	2-4-5-6-3-1	1	2-1-3-4	1	1	Very satisfied	Very confident	Incorrect	4	3;4;5;7	93	Incorrect	2-5-4-6-3-1	0	1-2-3-4	0	0	Incorrect;;;;;;;
control	Ein Mann	23	Bern (MEDI) - Deutsche Sektion	Oui	Aargau	8	10	2	11	2	5;7	161.5	Correct	4-2-5-6-3-1	1	2-1-3-4	1	1	Satisfied	Confident	Incorrect	3	1;2;3	134.5	Incorrect	3-5-4-6-1-2	0	1-2-3-4	0	0	Incorrect;;;;;;;;;
control	Eine Frau	21	Bern (MEDI) - Deutsche Sektion	Oui	Wallis	5	12	2	10	5	3;4;5;7;8	106.5	Incorrect	2-4-5-6-3-1	1	1-2-3-4	0	0	Satisfied	Confident	Incorrect	3	5;7;8	78.5	Incorrect	2-4-5-6-3-1	1	2-1-3-4	1	1	Incorrect;;;;;;
control	Eine Frau	27	Bern (MEDI) - Deutsche Sektion	Oui	Solothurn	4	9	7	12	3	5;7;8	72.5	Incorrect	2-4-5-6-3-1	1	1-2-3-4	0	0	Neutral	Not confident	Incorrect	2	5;8	125	Correct	2-4-5-6-3-1	1	2-1-3-4	1	1	Incorrect;;;;;;;;;
control	Eine Frau	26	Bern (MEDI) - Deutsche Sektion	Oui	Bern	11	11	3	7	1	5	133	Correct	2-4-5-6-3-1	1	2-1-3-4	1	1	Very satisfied	Confident	Incorrect	1	4	103.5	Correct	3-6-4-5-2-1	0	2-1-3-4	1	0	Incorrect;;;;;;;;;;;;
control	Eine Frau	24	Bern (MEDI) - Deutsche Sektion	Oui	Bern	9	9	6	13	2	5;7	153	Correct	4-2-5-6-3-1	1	2-3-4-1	0	0	Neutral	Not confident	Incorrect	7	1;2;3;4;5;6;7	93	Incorrect	2-4-3-5-1-6	0	1-2-3-4	0	0	Incorrect;;;;;
control	Eine Frau	26	Bern (MEDI) - Deutsche Sektion	Oui	Bern	2	3	5	6	2	5;7	71	Incorrect	2-4-5-6-3-1	1	1-2-3-4	0	0	Neutral	Neutral	Incorrect	6	1;2;3;4;5;7	66.5	Incorrect	3-5-4-6-1-2	0	2-1-4-3	0	0	Incorrect;;;;;;
control	Eine Frau	24	Gen??ve (ESAMB)	Non		13	3	6	8	1	5	144	Incorrect	2-4-5-6-3-1	1	2-1-3-4	1	1	Very satisfied	Confident	Incorrect	6	1;2;3;4;5;7	119.5	Correct	3-5-4-6-1-2	0	1-2-3-4	0	0	Incorrect;;;;;;;
control	Ein Mann	21	Berne (MEDI) - section fran??aise	Oui	Vaud	11	6	6	9	2	5;7	109	Incorrect	2-4-5-6-3-1	1	2-1-3-4	1	1	Very satisfied	Confident	Incorrect	4	3;4;5;7	130.5	Correct	2-4-5-6-3-1	1	2-1-3-4	1	1	Incorrect;;;;;;;;
control	Ein Mann	24	Gen??ve (ESAMB)	Non		4	6	3	8	2	7;8	165.5	Correct	2-4-5-6-3-1	1	2-1-3-4	1	1	Very satisfied	Confident	Incorrect	6	1;2;3;5;7;8	123.5	Correct	2-4-5-6-3-1	1	2-1-3-4	1	1	Incorrect;;;;;;
control	Eine Frau	22	Bern (MEDI) - Deutsche Sektion	Oui	Bern	8	12	1	13	1	5	95	Incorrect	2-4-5-6-3-1	1	2-1-3-4	1	1	Very satisfied	Confident	Incorrect	4	1;2;3;5	72.5	Incorrect	3-5-4-6-1-2	0	2-1-3-4	1	0	Incorrect;;;;;;;;;
control	Eine Frau	25	Berne (MEDI) - section fran??aise	Oui	Neuch??tel	5	8	7	5	1	5	132.5	Correct	2-4-5-6-3-1	1	2-1-3-4	1	1	Satisfied	Confident	Incorrect	3	3;5;8	109.5	Incorrect	2-4-5-6-3-1	1	2-4-3-1	1	1	Incorrect;;;;;;;;;;
control	Ein Mann	22	Gen??ve (ESAMB)	Oui	Gen??ve	3	10	5	5	1	7	207.5	Correct	4-2-5-6-3-1	1	2-1-3-4	1	1	Neutral	Confident	Correct	0		164	Correct	2-4-5-6-3-1	1	2-1-3-4	1	1	Incorrect;;;;;;;;;;;;
control	Ein Mann	24	Bern (MEDI) - Deutsche Sektion	Oui	Aargau	12	8	3	9	1	7	133	Correct	2-4-5-6-3-1	1	2-1-3-4	1	1	Neutral	Not confident	Incorrect	1	5	162	Correct	2-4-5-6-3-1	1	2-1-3-4	1	1	Incorrect;;;;;;;;;;;;
control	Eine Frau	24	Bern (MEDI) - Deutsche Sektion	Oui	Bern	5	13	6	8	0		167	Correct	2-4-5-6-3-1	1	2-1-3-4	1	1	Very satisfied	Confident	Incorrect	6	2;3;4;5;7.8	113	Incorrect	1-6-4-5-3-2	0	2-4-3-1	1	0	Correct;;;;;;;;
control	Ein Mann	21	Gen??ve (ESAMB)	Non		12	8	5	12	5	3;4;5;6;7	117	Incorrect	2-6-4-5-3-1	0	2-1-3-4	1	0	Very satisfied	Confident	Incorrect	5	1;2;3;5;6	149.5	Correct	3-6-1-5-4-2	0	2-1-3-4	1	0	Incorrect;;;;
control	Ein Mann	24	Gen??ve (ESAMB)	Non		3	5		10	0		129.5	Incorrect	2-4-5-6-3-1	1	2-1-3-4	1	1	Satisfied	Very confident	Incorrect	6	1;2;3;5;7;8	107	Incorrect	2-4-5-6-3-1	1	2-1-3-4	1	1	Correct;;;;;;;
control	Eine Frau	21	Bern (MEDI) - Deutsche Sektion	Oui	Wallis	6	7	5	7	0		126	Correct	2-4-5-6-3-1	1	2-1-3-4	1	1	Very satisfied	Confident	Incorrect	3	1;2;7	93.5	Correct	3-5-4-6-1-2	0	2-3-4-1	0	0	Correct;;;;;;;;;;
control	Ein Mann	26	Bern (MEDI) - Deutsche Sektion	Oui	Aargau	9	12	2	7	3	5;7;8	93.5	Correct	2-4-5-6-3-1	1	2-1-3-4	1	1	Satisfied	Confident	Incorrect	6	1;2;3;5;7;8	94	Incorrect	3-6-4-5-1-2	0	2-4-3-1	1	0	Incorrect;;;;;
control	Eine Frau	25	Bern (MEDI) - Deutsche Sektion	Oui	Bern	8	11	12	14	2	5;7	102.5	Incorrect	2-4-5-6-3-1	1	2-1-3-4	1	1	Neutral	Not confident	Incorrect	4	1;2;5;7	123.5	Incorrect	2-4-5-6-1-3	0	2-1-3-4	1	0	Incorrect;;;;;;;;
control	Ein Mann	28	Bern (MEDI) - Deutsche Sektion	Oui	Bern	13	6	4	15	2	5;7	117	Incorrect	4-2-5-6-3-1	1	2-1-3-4	1	1	Very satisfied	Confident	Incorrect	1	7	85.5	Incorrect	2-4-5-6-3-1	1	1-2-3-4	0	0	Incorrect;;;;;;;;;;;
control	Ein Mann	25	Bern (MEDI) - Deutsche Sektion	Oui	Bern	7	9	8	10	2	5;7	221	Correct	2-4-5-6-3-1	1	2-4-3-1	1	1	Very satisfied	Confident	Incorrect	3	5;7;8	205.5	Correct	3-6-4-5-1-2	0	2-4-3-1	1	0	Incorrect;;;;;;;;;
control	Eine Frau	43	Bern (MEDI) - Deutsche Sektion	Oui	Bern	8	4	4	9	2	5;7	149.5	Incorrect	2-4-5-6-3-1	1	2-1-3-4	1	1	Very satisfied	Confident	Incorrect	2	5;7	132.5	Incorrect	2-4-5-6-3-1	1	2-1-3-4	1	1	Incorrect;;;;;;;;;;
control	Eine Frau	36	Bern (MEDI) - Deutsche Sektion	Oui	Bern	6	6	3	7	2	5;8	150.5	Incorrect	2-4-5-6-3-1	1	2-3-4-1	0	0	Satisfied	Neutral	Incorrect	1	5	135	Correct	2-4-5-6-3-1	1	2-1-3-4	1	1	Incorrect;;;;;;;;;;;
control	Ein Mann	29	Berne (MEDI) - section fran??aise	Oui	Bern	9	5	6	9	3	5;7;8	99.5	Incorrect	1-3-5-6-4-2	0	2-1-3-4	1	0	Satisfied	Confident	Incorrect	3	4;5;7	98.5	Incorrect	2-6-4-5-3-1	0	2-1-3-4	1	0	Incorrect;;;;;;;;
control	Eine Frau	21	Gen??ve (ESAMB)	Non		7	6	6	5	6	1;2;3;4;5;7	109.5	Incorrect	6-3-4-5-1-2	0	2-1-3-4	1	0	Very satisfied	Neutral	Incorrect	7	1;2;3;4;5;6;7	65.5	Incorrect	4-6-2-5-1-3	0	1-2-3-4	0	0	Incorrect;
control	Eine Frau	23	Gen??ve (ESAMB)	Non		5	6	7	6	2	4;5	125	Incorrect	6-2-4-5-3-1	0	2-1-3-4	1	0	Neutral	Not confident	Incorrect	4	1;2;3;5	127	Incorrect	2-6-4-5-3-1	0	1-2-3-4	0	0	Incorrect;;;;;;;;
control	Ein Mann	25	Bern (MEDI) - Deutsche Sektion	Oui	Aarau	11	2	3	11	1	7	185.5	Correct	2-4-5-6-3-1	1	2-1-3-4	1	1	Very satisfied	Confident	Incorrect	1	7	206	Correct	2-4-5-6-3-1	1	2-1-3-4	1	1	Incorrect;;;;;;;;;;;;
experimental	Eine Frau	26	Bern (MEDI) - Deutsche Sektion	Oui	Bern	5	7	12	9	2	5;6	141.5	Correct	2-4-5-6-3-1	1	2-4-3-1	1	1	Satisfied	Confident	Incorrect	2	5;7	143	Correct	2-4-5-6-3-1	1	2-4-3-1	1	1	Incorrect;;;;;;;;;;
experimental	Eine Frau	39	Bern (MEDI) - Deutsche Sektion	Oui	Solothurn	4	6	7	6	2	6;7	164	Correct	2-4-5-6-3-1	1	2-1-3-4	1	1	Very satisfied	Confident	Incorrect	2	5;6	131	Correct	1-3-5-6-4-2	0	2-1-3-4	1	0	Incorrect;;;;;;;;;;
experimental	Ein Mann	27	Berne (MEDI) - section fran??aise	Oui	Vaud	2	9	4	8	0		170	Incorrect	3-6-4-5-2-1	0	2-4-3-1	1	0	Very satisfied	Confident	Incorrect	6	1;2;3;4;5;7	168.5	Incorrect	1-3-4-5-2-6	0	2-1-3-4	1	0	Correct;;;;;;;
experimental	Eine Frau	28	Bern (MEDI) - Deutsche Sektion	Oui	Basel	5	7		10	1	5	118	Correct	2-4-5-6-3-1	1	2-1-3-4	1	1	Satisfied	Neutral	Incorrect	2	5;7	113.5	Correct	2-4-5-6-3-1	1	2-1-3-4	1	1	Incorrect;;;;;;;;;;;
experimental	Eine Frau	37	Berne (MEDI) - section fran??aise	Oui	Fribourg	7	7	2	4	0		88	Incorrect	4-2-5-6-3-1	1	1-4-3-2	0	0	Not satisfied at all	Very confident	Incorrect	1	5	100.5	Incorrect	4-2-3-6-5-1	0	1-2-3-4	0	0	Correct;;;;;;;;;;;;
experimental	Eine Frau	21	Gen??ve (ESAMB)	Non		7	9	2	8	0		141.5	Incorrect	2-4-5-6-3-1	1	2-3-4-1	0	0	Very satisfied	Confident	Correct	0		129	Incorrect	2-4-5-6-3-1	1	1-2-3-4	0	0	Correct;;;;;;;;;;;;
experimental	Ein Mann	27	Bern (MEDI) - Deutsche Sektion	Oui	Basel	5	6	4	8	1	5	79	Incorrect	2-4-5-6-3-1	1	2-1-3-4	1	1	Satisfied	Confident	Incorrect	1	5	112	Incorrect	2-4-5-6-3-1	1	2-1-3-4	1	1	Incorrect;;;;;;;;;;;;
experimental	Ein Mann	34	Bern (MEDI) - Deutsche Sektion	Oui	Bern	6	5	1	12	0		98.5	Correct	2-4-5-6-3-1	1	2-1-3-4	1	1	Satisfied	Not confident at all	Correct	0		113	Correct	2-4-5-6-3-1	1	2-1-3-4	1	1	Correct;;;;;;;;;;;;
experimental	Eine Frau	30	Bern (MEDI) - Deutsche Sektion	Oui	Bern	4	11	5	8	0		120	Incorrect	2-4-5-6-3-1	1	2-1-3-4	1	1	Very satisfied	Very confident	Correct	0		93	Correct	1-3-5-6-4-2	0	2-1-3-4	1	0	Correct;;;;;;;;;;;;
experimental	Eine Frau	27	Bern (MEDI) - Deutsche Sektion	Oui	Bern	6	11	5	11	2	5;7	128.5	Correct	2-4-5-6-3-1	1	2-1-3-4	1	1	Satisfied	Very confident	Incorrect	2	5;7	118	Incorrect	2-4-5-6-3-1	1	2-1-3-4	1	1	Incorrect;;;;;;;;;;
experimental	Eine Frau	47	Bern (MEDI) - Deutsche Sektion	Oui	Bern	4	6	2	9	1	5	176.5	Correct	2-4-5-6-3-1	1	2-1-3-4	1	1	Very satisfied	Confident	Incorrect	4	1;2;3;5	145.5	Incorrect	2-4-3-6-1-5	0	2-1-3-4	1	0	Incorrect;;;;;;;;;
experimental	Eine Frau	23	Berne (MEDI) - section fran??aise	Oui	Bern	8	12	7	9	1	5	225	Correct	2-4-5-6-3-1	1	2-4-3-1	1	1	Very satisfied	Very confident	Correct	0		163.5	Correct	2-4-5-6-3-1	1	2-1-3-4	1	1	Incorrect;;;;;;;;;;;;
experimental	Eine Frau	21	Gen??ve (ESAMB)	Non		6	9	6	9	0		145	Incorrect	1-3-4-5-2-6	0	2-1-3-4	1	0	Very satisfied	Very confident	Correct	0		160	Incorrect	2-4-5-6-3-1	1	2-1-3-4	1	1	Correct;;;;;;;;;;;;
experimental	Ein Mann	25	Berne (MEDI) - section fran??aise	Oui	Neuch??tel	10	7	9	10	0		172.5	Incorrect	2-4-5-6-3-1	1	2-1-3-4	1	1	Satisfied	Confident	Correct	0		126.5	Incorrect	2-4-5-6-3-1	1	2-4-3-1	1	1	Correct;;;;;;;;;;;;
experimental	Eine Frau	22	Gen??ve (ESAMB)	Oui	Vaud	5	4	4	7	1	5	206.5	Correct	2-4-5-6-3-1	1	2-1-3-4	1	1	Very satisfied	Very confident	Incorrect	2	1;5	158.5	Incorrect	2-4-5-6-3-1	1	2-1-3-4	1	1	Incorrect;;;;;;;;;;;
experimental	Ein Mann	23	Bern (MEDI) - Deutsche Sektion	Oui	Bern	5	10	6	10	0		194	Correct	2-4-5-6-3-1	1	2-1-3-4	1	1	Very satisfied	Very confident	Incorrect	1	4	173	Correct	3-6-4-5-2-1	0	2-1-3-4	1	0	Correct;;;;;;;;;;;;
experimental	Eine Frau	27	Gen??ve (ESAMB)	Non		1	11	1	3	1	5	164.5	Incorrect	4-2-5-6-3-1	1	2-1-4-3	0	0	Not satisfied	Neutral	Incorrect	2	4;5	144	Incorrect	2-6-4-5-3-1	0	2-1-3-4	1	0	Incorrect;;;;;;;;;;;
experimental	Eine Frau	25	Bern (MEDI) - Deutsche Sektion	Oui	Bern	6	8	7	8	2	5;7	122.5	Correct	2-4-5-6-3-1	1	1-2-3-4	0	0	Satisfied	Not confident at all	Incorrect	2	1;7	105.5	Correct	2-4-5-6-3-1	1	1-2-3-4	0	0	Incorrect;;;;;;;;;;
experimental	Ein Mann	28	Berne (MEDI) - section fran??aise	Oui	Fribourg	5	7	6	8	1	5	121.5	Incorrect	2-4-5-6-3-1	1	2-4-3-1	1	1	Very satisfied	Very confident	Incorrect	1	5	122.5	Incorrect	2-4-5-6-3-1	1	2-1-3-4	1	1	Incorrect;;;;;;;;;;;;
experimental	Ein Mann	22	Bern (MEDI) - Deutsche Sektion	Oui	Wallis	7	8	4	12	1	5	121.5	Incorrect	1-2-3-4-5-6	0	1-2-3-4	0	0	Very satisfied	Very confident	Incorrect	4	1;2;4;5	113	Incorrect	1-3-5-6-4-2	0	2-1-3-4	1	0	Incorrect;;;;;;;;;
experimental	Eine Frau	27	Bern (MEDI) - Deutsche Sektion	Oui	Bern	3	6	5	8	2	5;6	128.5	Correct	2-4-5-6-3-1	1	2-1-3-4	1	1	Satisfied	Confident	Incorrect	2	5;7	151	Incorrect	2-4-5-6-3-1	1	2-1-3-4	1	1	Incorrect;;;;;;;;;;
experimental	Eine Frau	21	Gen??ve (ESAMB)	Non		7	3	5	8	1	5	130	Incorrect	2-4-5-6-3-1	1	1-4-3-2	0	0	Very satisfied	Very confident	Incorrect	4	1;3;4;5	113	Correct	2-4-5-6-3-1	1	2-1-4-3	0	0	Incorrect;;;;;;;;;
experimental	Ein Mann	26	Bern (MEDI) - Deutsche Sektion	Oui	Solothurn	10	11	9	9	3	5;6;7	126	Correct	2-4-5-6-3-1	1	1-2-3-4	0	0	Satisfied	Confident	Correct	0		112.5	Correct	2-4-5-6-3-1	1	1-2-3-4	0	0	Incorrect;;;;;;;;;;
experimental	Eine Frau	27	Bern (MEDI) - Deutsche Sektion	Oui	Bern	4	10	7	11	2	6;7	117.5	Correct	2-4-5-6-3-1	1	1-2-3-4	0	0	Very satisfied	Very confident	Incorrect	2	5;7	126	Correct	4-2-5-6-3-1	1	1-2-3-4	0	0	Incorrect;;;;;;;;;;
experimental	Ein Mann	29	Gen??ve (ESAMB)	Non		9	11	13	12	0		170	Correct	2-4-5-6-3-1	1	2-1-3-4	1	1	Very satisfied	Confident	Incorrect	1	5	177.5	Correct	2-4-5-6-3-1	1	1-2-3-4	0	0	Correct;;;;;;;;;;;;
experimental	Ein Mann	35	Bern (MEDI) - Deutsche Sektion	Oui	Aargau	8	6	3	13	0		113.5	Correct	4-2-5-6-3-1	1	2-1-4-3	0	0	Very satisfied	Very confident	Incorrect	5	1;2;3;5;7	112.5	Incorrect	3-5-4-6-1-2	0	2-1-4-3	0	0	Correct;;;;;;;;
experimental	Eine Frau	22	Gen??ve (ESAMB)	Non		5	7	8	8	0		138	Correct	2-4-5-6-3-1	1	2-1-3-4	1	1	Very satisfied	Confident	Incorrect	5	1;2;3;5	123.5	Correct	3-6-4-5-1-2	0	2-1-3-4	1	0	Correct;;;;;;;;;
experimental	Ein Mann	20	Gen??ve (ESAMB)	Non		10	10	3	11	1	5	109.5	Correct	2-4-5-6-3-1	1	2-1-3-4	1	1	Very satisfied	Very confident	Incorrect	1	5	109	Correct	2-4-5-6-3-1	1	2-1-3-4	1	1	Incorrect;;;;;;;;;;;;
experimental	Eine Frau	28	Bern (MEDI) - Deutsche Sektion	Oui	Bern	7			9	2	5;7	89	Correct	2-4-5-6-3-1	1	2-1-3-4	1	1	Very satisfied	Very confident	Correct	0		89.5	Correct	2-4-5-6-3-1	1	2-1-3-4	1	1	Incorrect;;;;;;;;;;;
experimental	Ein Mann	25	Gen??ve (ESAMB)	Non		3	5	2	6	1	5	127	Correct	2-4-5-6-3-1	1	2-1-3-4	1	1	Satisfied	Confident	Incorrect	2	5;8	134	Correct	2-4-5-6-3-1	1	2-1-3-4	1	1	Incorrect;;;;;;;;;;;
experimental	Ein Mann	32	Bern (MEDI) - Deutsche Sektion	Oui	Basel	9	11	5	7	1	5	102	Incorrect	2-4-5-6-3-1	1	2-1-3-4	1	1	Very satisfied	Very confident	Incorrect	1	1	113.5	Correct	2-4-5-6-3-1	1	2-1-3-4	1	1	Incorrect;;;;;;;;;;;;
experimental	Eine Frau	25	Bern (MEDI) - Deutsche Sektion	Oui	Bern	6	2	3	5	2	5;7	153	Correct	2-4-5-6-3-1	1	2-1-3-4	1	1	Very satisfied	Confident	Incorrect	2	5;7	116	Correct	2-4-5-6-3-1	1	2-1-3-4	1	1	Incorrect;;;;;;;;;;
experimental	Eine Frau	28	Gen??ve (ESAMB)	Non		2	11	7	12	1	5	127	Correct	2-4-5-6-3-1	1	2-1-3-4	1	1	Very satisfied	Confident	Incorrect	1	5	133	Correct	1-3-5-6-4-2	0	2-1-3-4	1	0	Incorrect;;;;;;;;;;;;
